# Supplementary material for: Circulating miR-1246 and miR-485-3p as Promising Biomarkers of Clinical Response and Outcome in Melanoma Patients Treated with Targeted Therapy
Source: Cancers (Basel). 2022 Jul 29;14(15):3706. doi: 10.3390/cancers14153706 (PMC9367338; doi:10.3390/cancers14153706)
Supplement: Supplementary file 1 [file cancers-14-03706-s001.zip]

Archive with 2 entries (2 files):
- Levati et al revised manuscript-FigS1-FigS2-TableS1-TableS3-TableS4.pdf
- Levati et al revised manuscript-Table S2.xls
